# Supplementary material for: Systematic identification and characterization of virus lncRNAs suggests extensive structural mimicry of host lncRNAs
Source: Brief Bioinform. 2025 Dec 1;26(6):bbaf640. doi: 10.1093/bib/bbaf640 (PMC12667279; doi:10.1093/bib/bbaf640)
Supplement: TableS1_bbaf640 [file tables1_bbaf640.xlsx]

## Sheet: Sheet1
Table S1. A total of 36 TGS datasets which include 870 samples used in the study.
Project	Host	Cell/Tissue	VirusGenome	VirusSpecies	Sample
PRJEB12867	Sus scrofa	PK-15	KJ717942.1	Suid alphaherpesvirus 1	ERR1898782;ERR1395656
PRJEB17709	Sus scrofa	PK-15	KJ717942.1	Suid alphaherpesvirus 1	ERR1725021;ERR5036009;ERR1725022;ERR5036004;ERR5036005;ERR5036011;ERR1725024;ERR5036008;ERR1725020;ERR1725023;ERR1725025;ERR5036003;ERR5036006;ERR5036010;ERR5036012;ERR5036007
PRJEB22072	Homo sapiens	MRC-5 cells	FJ616285.1	Human betaherpesvirus 5	ERR2112226;ERR2094840;ERR2112233;ERR2112250;ERR2112228;ERR2112231;ERR2112247;ERR2112245;ERR2112248;ERR2112243;ERR2112244;ERR2112246;ERR2112229;ERR2112232;ERR2112230;ERR2112249;ERR2094839;ERR2112227
PRJEB24593	Sus scrofa	PK-15	KJ717942.1	Suid alphaherpesvirus 1	ERR2270744;ERR2270745;ERR2270747;ERR2270746
PRJEB24943	Spodoptera frugiperda	SF-9 cells	KM667940.1	Autographa californica multiple nucleopolyhedrovirus	ERR2508974;ERR2300648;ERR2302995;ERR2508973;ERR2302996;ERR2300649
PRJEB25401	Homo sapiens	MRC-5 cells	NC_001348.1	Human alphaherpesvirus 3	ERR2366790;ERR2854967;ERR2366789
PRJEB25433	Chlorocebus sabaeus	Vero cells	X14112.1	Human alphaherpesvirus 1	ERR3357194;ERR2379735;ERR3357192;ERR3357198;ERR3357193;ERR3357200;ERR2379736;ERR2379737;ERR3357202;ERR3357196;ERR3357199;ERR3357201;ERR3357195;ERR2379734;ERR3357197;ERR2379733
PRJEB25680	Homo sapiens	MRC-5 cells	LT907985.1	Human betaherpesvirus 5	ERR2652868;ERR2643774;ERR2643776;ERR2652863;ERR2652864;ERR2643779;ERR2652867;ERR2643773;ERR2643775;ERR2643777;ERR5545552;ERR2652865;ERR2652866;ERR5545561;ERR2643771;ERR2643780;ERR2643778;ERR2643772
PRJEB26430	Chlorocebus sabaeus	Vero cells	LT966077.1	Vaccinia virus	ERR2535387;ERR2732985;ERR2535382;ERR2535386;ERR2535389;ERR2535403;ERR2535378;ERR2535383;ERR2581425;ERR2581427;ERR2535392;ERR2581423;ERR2535390;ERR2535388;ERR2535396;ERR2581424;ERR2535379;ERR2535402;ERR2535404;ERR2535380;ERR2581428;ERR2535405;ERR2535391;ERR2535394;ERR2535400;ERR2535385;ERR2581429;ERR2581426;ERR2535399;ERR2535401;ERR2535397;ERR2535395;ERR2535398;ERR2535384;ERR2581430;ERR2535377;ERR…
PRJEB26434	Chlorocebus sabaeus	CV-1 cell line	LT966077.1	Vaccinia virus	ERR2733138;ERR2733141;ERR2538121;ERR2538122;ERR2538120;ERR2733142;ERR2538125;ERR2538126;ERR2733139;ERR2538127;ERR2538124;ERR2733135;ERR2538123;ERR2733143;ERR2733134;ERR2733137;ERR2581723;ERR2538119;ERR2538118;ERR2733136
PRJEB27818	Spodoptera frugiperda	SF-9 cells	KM667940.1	Autographa californica multiple nucleopolyhedrovirus	ERR2704830;ERR2704821;ERR6066660;ERR2704817;ERR2704816;ERR2704819;ERR2704818;ERR2704825;ERR2704822;ERR2704814;ERR2704828;ERR2704826;ERR2704820;ERR2704823;ERR2704824;ERR2704829;ERR2704815;ERR2704827;ERR2704813
PRJEB27861	Homo sapiens	NHDF	NC_001806.2	Human alphaherpesvirus 1	ERR2708431;ERR2708435;ERR2708434;ERR2708427;ERR2708428;ERR2708432;ERR2708433;ERR2708429;ERR2708436;ERR2708430
PRJEB33511	Ovis aries,Bos taurus	Madin-Darby Bovine Kidney cells and Ovine Kidney cells	JX898220.1	Bovine alphaherpesvirus 1	ERR3437021;ERR3437022;ERR3437044;ERR3459008;ERR3437039;ERR3437023;ERR3437037;ERR3568242;ERR3459015;ERR3437024;ERR3437031;ERR3568238;ERR3459002;ERR3458993;ERR3458996;ERR3459009;ERR3458997;ERR3459006;ERR3568254;ERR3459000;ERR3437038;ERR3568240;ERR3437046;ERR3568257;ERR3568239;ERR3459003;ERR3459013;ERR3568241;ERR3437029;ERR3437043;ERR3568251;ERR3458994;ERR3437036;ERR3458995;ERR3568248;ERR3568255;ERR…
PRJEB36723	Sus scrofa	PAM cells	MN715134.1	African swine fever virus	ERR3895480;ERR3895486;ERR3895484;ERR3895485;ERR3895489;ERR3895479;ERR3895482;ERR3895487;ERR3895481;ERR3895483;ERR3895488
PRJEB38992	Homo sapiens	Akata cells	KC207813.1	Human gammaherpesvirus 4	ERR4285703;ERR4285694;ERR4285687;ERR4285688;ERR4285700;ERR4285701;ERR4285686;ERR4285698;ERR4285685;ERR4285692;ERR4285689;ERR4285695;ERR4285702;ERR4285696;ERR4285699;ERR4285697;ERR4285691;ERR4288669;ERR4285690;ERR4285693
PRJEB46127	Homo sapiens,Chlorocebus sabaeus	Vero cells,human glioblastoma (T98G) cells	NC_001560.1	Indiana vesiculovirus	ERR6209367;ERR7436803;ERR7436805;ERR7436807;ERR6209368;ERR7438507;ERR6209370;ERR6209361;ERR6209369;ERR7438508;ERR7436811;ERR6209374;ERR6209373;ERR6209354;ERR6209359;ERR6209375;ERR6209372;ERR6209365;ERR6209358;ERR6209376;ERR7436804;ERR7438512;ERR7436806;ERR6209356;ERR6209362;ERR7438513;ERR7438514;ERR6209364;ERR6209360;ERR7436810;ERR6209371;ERR7438509;ERR7438515;ERR6209357;ERR7436696;ERR7436809;ERR…
PRJEB46591	Chlorocebus sabaeus	Vero cells	NC_001563.2	West Nile virus	ERR6363564;ERR6358160;ERR6363571;ERR6363562;ERR6363552;ERR6363556;ERR6363568;ERR6357509;ERR6363570;ERR6358154;ERR6363554;ERR6357506;ERR6358159;ERR6358161;ERR6363548;ERR6357502;ERR6363555;ERR6363553;ERR6363560;ERR6363563;ERR6357508;ERR6363561;ERR6363569;ERR6357507
PRJEB46600	Homo sapiens	Madin-Darby canine kidney (MDCK) cell line	NC_002016.1, NC_002017.1, NC_002018.1, NC_002019.1, NC_002020.1, NC_002021.1, NC_002022.1, NC_002023.1, NC_026431.1	Influenza A virus	ERR6359498;ERR6359497;ERR6359496;ERR6359501;ERR6358701;ERR6358699;ERR6358700;ERR6358704
PRJEB46891	Chlorocebus sabaeus	Vero cells	MT560672.1	Severe acute respiratory syndrome-related coronavirus	ERR7255911;ERR7253303;ERR6501384;ERR6501443;ERR7255939;ERR6501226;ERR6501434;ERR6501224;ERR7253297;ERR7253319;ERR6501225;ERR7253375;ERR6501203;ERR6501423;ERR6501217;ERR7253324;ERR6501427;ERR6501371;ERR7255847;ERR7253331;ERR6501444;ERR7253282;ERR7253364;ERR7253314;ERR7253316;ERR7255878;ERR6501227;ERR6501181;ERR6501399;ERR6501139;ERR7255901;ERR7253345;ERR6501153;ERR7253309;ERR6501356;ERR6501452;ERR…
PRJEB47821	Homo sapiens	Primary human keratinocytes	AY262282.1	Alphapapillomavirus 7	ERR6865194;ERR6865193;ERR6865195;ERR6865196
PRJEB56841	Homo sapiens	CV-1 cell line	ON563414.3	Monkeypox virus	ERR10543479;ERR10550023;ERR10963107;ERR10963113;ERR10550032;ERR10963128;ERR10963121;ERR10550022;ERR10963122;ERR10550019;ERR10963116;ERR10550034;ERR10963109;ERR10550026;ERR10513574;ERR10963126;ERR10543480;ERR10550030;ERR10550025;ERR10550031;ERR10963112;ERR10963108;ERR10963127;ERR10550027;ERR10550035;ERR10550029;ERR10543481;ERR10963118;ERR10550024;ERR10550020;ERR10550028;ERR10963115;ERR10963120;ERR…
PRJNA315527	Homo sapiens	Akata cells	KC207813.1	Human gammaherpesvirus 4	SRR3233896;SRR3233897;SRR3233894;SRR3233893;SRR3233892;SRR3233891;SRR3233890;SRR3233895
PRJNA381128	Chlorocebus sabaeus	Vero cells	X14112.1	Human alphaherpesvirus 1	SRR5397308
PRJNA382882	Chlorocebus sabaeus	Vero cells	X14112.1	Human alphaherpesvirus 1	SRR5448273;SRR5448265;SRR5448271;SRR5448276;SRR5448264;SRR5448261;SRR5448277;SRR5448268;SRR5448274;SRR5448262;SRR5448263;SRR5448275;SRR5448266;SRR5448269;SRR5448267
PRJNA482830	Mus musculus	NIH 3T12	U97553.2	Murine herpesvirus 68	SRR7591542;SRR7591543;SRR7591545;SRR7591546;SRR7591548;SRR7591547;SRR7591541;SRR7591544
PRJNA592736	Haliotis diversicolor	muscle	MW412419.1	Haliotid herpesvirus 1	SRR10566438;SRR10566437
PRJNA628527	Scapharca broughtonii	foot	MW412420.1	Ostreid herpesvirus 1	SRR11612667;SRR11612666
PRJNA678228	Homo sapiens	IMR90 cells	J01917.1	Human mastadenovirus C	SRR13052886;SRR13052887;SRR13052885;SRR13052888;SRR13052884
PRJNA688309	Homo sapiens	Brain organoid	NC_001806.2	Human alphaherpesvirus 1	SRR13316199;SRR13316198;SRR13316197
PRJNA704727	Homo sapiens	small airway epithelial cells	AY911262.1	Human Respiratory Syncytial Virus	SRR13781371;SRR13781365;SRR13781369;SRR13781370;SRR13781367;SRR13781372;SRR13781366;SRR13781368
PRJNA720710	Rattus norvegicus	AP-7 cells	NC_001547.1	Sindbis virus	SRR15833502;SRR15833501;SRR15833509;SRR14193707;SRR14193701;SRR15833515;SRR14193697;SRR14193704;SRR14193713;SRR15833504;SRR15833503;SRR14193714;SRR15833500;SRR15833497;SRR15833510;SRR14193703;SRR14193710;SRR15833498;SRR14193698;SRR15833508;SRR15833506;SRR15833512;SRR14193706;SRR15833511;SRR14193712;SRR14193705;SRR15833507;SRR15833514;SRR15833499;SRR15833505;SRR14193711;SRR14193702;SRR15833513;SRR…
PRJNA738550	Sus scrofa	lung,serum,MARC-145 cell	KT581982.1, KX758249.1, MF326988.1, MN175677.1	Porcine reproductive and respiratory syndrome virus	SRR14838587;SRR14838590;SRR14838588;SRR14838589;SRR22801381;SRR22801382;SRR22801383
PRJNA805034	Gallus gallus	LMH cells,Liver	MG547384.1	Fowl aviadenovirus C	SRR22801381;SRR22801382;SRR22801383
PRJNA900202	Homo sapiens	Human Foreskin Fibroblast,Lymphoblast	GU937742.2	Human betaherpesvirus 5	SRR22253890;SRR22253894;SRR22253895;SRR22253893;SRR22253892;SRR22253891
PRJNA903552	Homo sapiens	M10 CAR-T cells	K03455.1	Human immunodeficiency virus 1	SRR22413012;SRR23492803;SRR22413023;SRR22413019;SRR23492804;SRR22413010;SRR22413025;SRR22413027;SRR22428492;SRR22413028;SRR22762698;SRR22762697;SRR22762699;SRR22413024;SRR22413026;SRR22413005;SRR22413013;SRR22413022;SRR22413021;SRR22413006;SRR22428493;SRR22413009;SRR22762696;SRR22413020
PRJNA929325	Homo sapiens	HepG2-NTCP cell line	NC_003977.2	Hepatitis B virus	SRR23269141;SRR23269140;SRR23269139;SRR23269142
