# Supplementary material for: Systematic identification and characterization of virus lncRNAs suggests extensive structural mimicry of host lncRNAs
Source: Brief Bioinform. 2025 Dec 1;26(6):bbaf640. doi: 10.1093/bib/bbaf640 (PMC12667279; doi:10.1093/bib/bbaf640)
Supplement: TableS3_bbaf640 [file tables3_bbaf640.xlsx]

## Sheet: Table S3
Table S3. All Rfam annotation of vlncRNAs.
TranscriptID	Rfam Accession	Accession Description	Rfam RNA types	Query from	Query to	Model from	Model to	Strand	GC	Bias	Score	E-value
BoHV-1_lncRNA_183	RF03890	mir-B8 microRNA precursor family	miRNA	1054	1120	1	67	+	0.57	0	98	4.2e-18
BoHV-1_lncRNA_185	RF03890	mir-B8 microRNA precursor family	miRNA	753	819	1	67	+	0.57	0	98	3.7e-18
BoHV-1_lncRNA_186	RF03890	mir-B8 microRNA precursor family	miRNA	753	819	1	67	+	0.57	0	98	3.8e-18
BoHV-1_lncRNA_187	RF03890	mir-B8 microRNA precursor family	miRNA	730	796	1	67	+	0.57	0	98	3.5e-18
BoHV-1_lncRNA_188	RF03890	mir-B8 microRNA precursor family	miRNA	300	366	1	67	+	0.57	0	98	5e-18
BoHV-1_lncRNA_195	RF03890	mir-B8 microRNA precursor family	miRNA	1756	1690	1	67	-	0.57	0	98	9.5e-18
BoHV-1_lncRNA_201	RF03890	mir-B8 microRNA precursor family	miRNA	509	443	1	67	-	0.57	0	98	4.8e-18
BoHV-1_lncRNA_202	RF03890	mir-B8 microRNA precursor family	miRNA	354	288	1	67	-	0.57	0	98	3.8e-18
BoHV-1_lncRNA_203	RF03890	mir-B8 microRNA precursor family	miRNA	319	253	1	67	-	0.57	0	98	3.7e-18
BoHV-1_lncRNA_204	RF03890	mir-B8 microRNA precursor family	miRNA	275	209	1	67	-	0.57	0	98	3.5e-18
BoHV-1_lncRNA_205	RF03890	mir-B8 microRNA precursor family	miRNA	166	100	1	67	-	0.57	0	98	4.2e-18
BoHV-1_lncRNA_206	RF03890	mir-B8 microRNA precursor family	miRNA	107	41	1	67	-	0.57	0	98	3e-18
HHV-4_lncRNA_33.2	RF00866	mir-BART3 microRNA precursor family	miRNA	1630	1706	1	77	+	0.51	0	97.2	1.2e-19
HHV-4_lncRNA_34	RF00874	microRNA mir-BART12	miRNA	3856	3938	1	84	+	0.55	0	94.3	1.2e-20
HHV-4_lncRNA_34	RF00869	microRNA mir-BART7	miRNA	2392	2475	1	84	+	0.46	0	100.9	3.6e-22
HHV-4_lncRNA_34	RF03575	mir-rL1-14 microRNA precursor family	miRNA	3491	3576	1	87	+	0.57	0	81	9.8e-16
HHV-4_lncRNA_34	RF03812	mir-BART19 microRNA precursor family	miRNA	4166	4258	1	93	+	0.45	0	104.9	3e-23
HHV-4_lncRNA_34	RF03901	mir-BART18 microRNA precursor family	miRNA	1919	2001	1	83	+	0.52	0	103.9	1.2e-22
HHV-4_lncRNA_34	RF03864	mir-BART9 microRNA precursor family	miRNA	2912	2998	1	88	+	0.45	0	101.8	6.2e-22
HHV-4_lncRNA_34	RF00864	mir-BART20 microRNA precursor family	miRNA	4295	4374	1	81	+	0.51	0	99.5	1.2e-21
HHV-4_lncRNA_34	RF03914	mir-BART21 microRNA precursor family	miRNA	1473	1548	1	76	+	0.51	0	100.4	1.4e-21
HHV-4_lncRNA_34	RF03200	mir-BART13 microRNA precursor family	miRNA	4482	4563	1	83	+	0.56	0	97.9	6.9e-21
HHV-4_lncRNA_34	RF03733	mir-BART14 microRNA precursor family	miRNA	4702	4777	1	78	+	0.5	0	95	1.1e-20
HHV-4_lncRNA_34	RF03216	mir-BART10 microRNA precursor family	miRNA	3275	3354	1	80	+	0.49	0	102.8	5.7e-19
HHV-4_lncRNA_30.1	RF00363	mir-BART1 microRNA precursor family	miRNA	1902	1971	1	70	+	0.56	0	97.7	1e-23
HHV-4_lncRNA_30.1	RF00866	mir-BART3 microRNA precursor family	miRNA	1638	1714	1	77	+	0.51	0	97.2	1.3e-19
HHV-4_lncRNA_30.1	RF00866	mir-BART3 microRNA precursor family	miRNA	1775	1852	1	77	+	0.54	0	80.9	1.6e-15
HHV-4_lncRNA_33.1	RF00866	mir-BART3 microRNA precursor family	miRNA	1630	1706	1	77	+	0.51	0	97.2	1.2e-19
HHV-4_lncRNA_30.2	RF00363	mir-BART1 microRNA precursor family	miRNA	1894	1963	1	70	+	0.56	0	97.7	1e-23
HHV-4_lncRNA_30.2	RF00866	mir-BART3 microRNA precursor family	miRNA	1630	1706	1	77	+	0.51	0	97.2	1.3e-19
HHV-4_lncRNA_30.2	RF00866	mir-BART3 microRNA precursor family	miRNA	1767	1844	1	77	+	0.54	0	80.9	1.6e-15
HHV-4_lncRNA_36	RF01516	Human herpesvirus 1 small nucleolar RNA	CD-box	1496	1560	1	65	+	0.52	0	85.1	1.6e-16
HHV-4_lncRNA_36	RF00364	mir-BART2 microRNA precursor family	miRNA	1373	1434	1	62	+	0.42	0	89.8	6.5e-20
HHV-4_lncRNA_6	RF00366	mir-BHRF1-2 microRNA precursor family	miRNA	724	788	1	65	+	0.37	0	92.5	1.6e-19
HHV-4_lncRNA_6	RF00367	mir-BHRF1-3 microRNA precursor family	miRNA	842	906	1	65	+	0.45	0	100.1	3.5e-25
HHV-4_lncRNA_7	RF00366	mir-BHRF1-2 microRNA precursor family	miRNA	321	385	1	65	+	0.37	0	92.5	1e-19
HHV-4_lncRNA_7	RF00367	mir-BHRF1-3 microRNA precursor family	miRNA	439	503	1	65	+	0.45	0	100.1	2.3e-25
HHV-4_lncRNA_8	RF00366	mir-BHRF1-2 microRNA precursor family	miRNA	277	341	1	65	+	0.37	0	92.5	9.5e-20
HHV-4_lncRNA_8	RF00367	mir-BHRF1-3 microRNA precursor family	miRNA	395	459	1	65	+	0.45	0	100.1	2.1e-25
PRRSV_lncRNA_1	RF01076	Polymerase ribosomal frameshift site	frameshift_element	73	144	1	72	+	0.61	0	97.3	3.4e-21
VACV_lncRNA_1292	RF00384	Poxvirus AX element late mRNA cis-regulatory element	Cis-reg	53	1	1	53	-	0.32	0	74.9	1.7e-12
PRRSV_lncRNA_28	RF01076	Polymerase ribosomal frameshift site	frameshift_element	294	365	1	72	+	0.61	0	103.3	2.2e-22
PRRSV_lncRNA_29	RF01076	Polymerase ribosomal frameshift site	frameshift_element	257	328	1	72	+	0.61	0	103.3	2.3e-22
PRRSV_lncRNA_30	RF01076	Polymerase ribosomal frameshift site	frameshift_element	199	270	1	72	+	0.61	0	103.3	2.8e-22
SARS-CoV-2_lncRNA_3	RF03122	Betacoronavirus 3'UTR	Cis-reg	268	592	1	299	+	0.42	0	143.3	2.7e-37
SARS-CoV-2_lncRNA_3	RF00164	Coronavirus 3' stem-loop II-like motif (s2m)	Cis-reg	477	519	1	43	+	0.56	0	55.7	1.9e-12
SARS-CoV-2_lncRNA_3	RF00165	Coronavirus 3' UTR pseudoknot	Cis-reg	353	412	1	61	+	0.35	0	55.1	8.2e-10
SARS-CoV-2_lncRNA_3	RF03125	Sarbecovirus 3'UTR	Cis-reg	286	592	1	307	+	0.41	0	364.9	2.7e-110
SARS-CoV-2_lncRNA_4.1	RF03122	Betacoronavirus 3'UTR	Cis-reg	198	507	1	284	+	0.41	0	130	1.2e-33
SARS-CoV-2_lncRNA_4.1	RF00164	Coronavirus 3' stem-loop II-like motif (s2m)	Cis-reg	407	449	1	43	+	0.56	0	55.7	1.6e-12
SARS-CoV-2_lncRNA_4.1	RF00165	Coronavirus 3' UTR pseudoknot	Cis-reg	283	342	1	61	+	0.35	0	55.1	7.1e-10
SARS-CoV-2_lncRNA_4.1	RF03125	Sarbecovirus 3'UTR	Cis-reg	216	507	1	292	+	0.4	0	342	2.9e-103
SARS-CoV-2_lncRNA_4.2	RF03122	Betacoronavirus 3'UTR	Cis-reg	198	522	1	299	+	0.42	0	143.3	2.4e-37
SARS-CoV-2_lncRNA_4.2	RF00164	Coronavirus 3' stem-loop II-like motif (s2m)	Cis-reg	407	449	1	43	+	0.56	0	55.7	1.7e-12
SARS-CoV-2_lncRNA_4.2	RF00165	Coronavirus 3' UTR pseudoknot	Cis-reg	283	342	1	61	+	0.35	0	55.1	7.3e-10
SARS-CoV-2_lncRNA_4.2	RF03125	Sarbecovirus 3'UTR	Cis-reg	216	522	1	307	+	0.41	0	364.9	2.4e-110
SARS-CoV-2_lncRNA_5.1	RF03122	Betacoronavirus 3'UTR	Cis-reg	161	470	1	284	+	0.41	0	130	1.1e-33
SARS-CoV-2_lncRNA_5.1	RF00164	Coronavirus 3' stem-loop II-like motif (s2m)	Cis-reg	370	412	1	43	+	0.56	0	55.7	1.5e-12
SARS-CoV-2_lncRNA_5.1	RF00165	Coronavirus 3' UTR pseudoknot	Cis-reg	246	305	1	61	+	0.35	0	55.1	6.5e-10
SARS-CoV-2_lncRNA_5.1	RF03125	Sarbecovirus 3'UTR	Cis-reg	179	470	1	292	+	0.4	0	342	2.7e-103
SARS-CoV-2_lncRNA_5.2	RF03122	Betacoronavirus 3'UTR	Cis-reg	161	485	1	299	+	0.42	0	143.3	2.2e-37
SARS-CoV-2_lncRNA_5.2	RF00164	Coronavirus 3' stem-loop II-like motif (s2m)	Cis-reg	370	412	1	43	+	0.56	0	55.7	1.5e-12
SARS-CoV-2_lncRNA_5.2	RF00165	Coronavirus 3' UTR pseudoknot	Cis-reg	246	305	1	61	+	0.35	0	55.1	6.7e-10
SARS-CoV-2_lncRNA_5.2	RF03125	Sarbecovirus 3'UTR	Cis-reg	179	485	1	307	+	0.41	0	364.9	2.2e-110
SARS-CoV-2_lncRNA_6	RF03122	Betacoronavirus 3'UTR	Cis-reg	126	450	1	299	+	0.42	0	143.3	2.1e-37
SARS-CoV-2_lncRNA_6	RF00164	Coronavirus 3' stem-loop II-like motif (s2m)	Cis-reg	335	377	1	43	+	0.56	0	55.7	1.4e-12
SARS-CoV-2_lncRNA_6	RF00165	Coronavirus 3' UTR pseudoknot	Cis-reg	211	270	1	61	+	0.35	0	55.1	6.3e-10
SARS-CoV-2_lncRNA_6	RF03125	Sarbecovirus 3'UTR	Cis-reg	144	450	1	307	+	0.41	0	364.9	2.1e-110
SARS-CoV-2_lncRNA_7	RF03122	Betacoronavirus 3'UTR	Cis-reg	121	445	1	299	+	0.42	0	143.3	2e-37
SARS-CoV-2_lncRNA_7	RF00164	Coronavirus 3' stem-loop II-like motif (s2m)	Cis-reg	330	372	1	43	+	0.56	0	55.7	1.4e-12
SARS-CoV-2_lncRNA_7	RF00165	Coronavirus 3' UTR pseudoknot	Cis-reg	206	265	1	61	+	0.35	0	55.1	6.2e-10
SARS-CoV-2_lncRNA_7	RF03125	Sarbecovirus 3'UTR	Cis-reg	139	445	1	307	+	0.41	0	364.9	2.1e-110
SARS-CoV-2_lncRNA_8.1	RF03122	Betacoronavirus 3'UTR	Cis-reg	39	348	1	284	+	0.41	0	130	8.2e-34
SARS-CoV-2_lncRNA_8.1	RF00164	Coronavirus 3' stem-loop II-like motif (s2m)	Cis-reg	248	290	1	43	+	0.56	0	55.7	1.1e-12
SARS-CoV-2_lncRNA_8.1	RF00165	Coronavirus 3' UTR pseudoknot	Cis-reg	124	183	1	61	+	0.35	0	55.1	4.8e-10
SARS-CoV-2_lncRNA_8.1	RF03125	Sarbecovirus 3'UTR	Cis-reg	57	348	1	292	+	0.4	0	342	2e-103
SARS-CoV-2_lncRNA_8.2	RF03122	Betacoronavirus 3'UTR	Cis-reg	39	363	1	299	+	0.42	0	143.3	1.7e-37
SARS-CoV-2_lncRNA_8.2	RF00164	Coronavirus 3' stem-loop II-like motif (s2m)	Cis-reg	248	290	1	43	+	0.56	0	55.7	1.2e-12
SARS-CoV-2_lncRNA_8.2	RF00165	Coronavirus 3' UTR pseudoknot	Cis-reg	124	183	1	61	+	0.35	0	55.1	5.1e-10
SARS-CoV-2_lncRNA_8.2	RF03125	Sarbecovirus 3'UTR	Cis-reg	57	363	1	307	+	0.41	0	364.9	1.7e-110
SARS-CoV-2_lncRNA_9	RF03122	Betacoronavirus 3'UTR	Cis-reg	1	290	31	299	+	0.41	0	139.4	1.7e-36
SARS-CoV-2_lncRNA_9	RF00164	Coronavirus 3' stem-loop II-like motif (s2m)	Cis-reg	175	217	1	43	+	0.56	0	55.7	9.2e-13
SARS-CoV-2_lncRNA_9	RF00165	Coronavirus 3' UTR pseudoknot	Cis-reg	51	110	1	61	+	0.35	0	55.1	4e-10
SARS-CoV-2_lncRNA_9	RF03125	Sarbecovirus 3'UTR	Cis-reg	1	290	18	307	+	0.41	0	338.2	2.4e-102
SARS-CoV-2_lncRNA_10	RF03122	Betacoronavirus 3'UTR	Cis-reg	1	259	69	299	+	0.41	0	135	2.6e-35
SARS-CoV-2_lncRNA_10	RF00164	Coronavirus 3' stem-loop II-like motif (s2m)	Cis-reg	144	186	1	43	+	0.56	0	55.7	8.3e-13
SARS-CoV-2_lncRNA_10	RF00165	Coronavirus 3' UTR pseudoknot	Cis-reg	20	79	1	61	+	0.35	0	55.1	3.6e-10
SARS-CoV-2_lncRNA_10	RF03125	Sarbecovirus 3'UTR	Cis-reg	1	259	49	307	+	0.41	0	292.4	3.4e-88
SARS-CoV-2_lncRNA_11	RF00164	Coronavirus 3' stem-loop II-like motif (s2m)	Cis-reg	106	148	1	43	+	0.56	0	55.7	7e-13
SARS-CoV-2_lncRNA_11	RF03125	Sarbecovirus 3'UTR	Cis-reg	1	221	87	307	+	0.41	0	253.4	3.4e-76
WNV_lncRNA_1	RF00185	Flavivirus 3' UTR cis-acting replication element (CRE)	Cis-reg	418	511	1	96	+	0.57	0	66.2	2.9e-12
WNV_lncRNA_1	RF01415	Flavivirus 3'UTR stem loop IV	Cis-reg	145	219	1	75	+	0.57	0	94	8.9e-16
WNV_lncRNA_1	RF00525	Flavivirus DB element	Cis-reg	321	390	1	72	+	0.56	0	82.5	1.5e-18
WNV_lncRNA_1	RF00525	Flavivirus DB element	Cis-reg	244	316	1	72	+	0.55	0	73.1	5e-16
WNV_lncRNA_2	RF01415	Flavivirus 3'UTR stem loop IV	Cis-reg	141	215	1	75	+	0.57	0	94	7e-16
WNV_lncRNA_2	RF00525	Flavivirus DB element	Cis-reg	317	386	1	72	+	0.56	0	82.5	1.1e-18
WNV_lncRNA_2	RF00525	Flavivirus DB element	Cis-reg	240	312	1	72	+	0.55	0	73.1	3.9e-16
WNV_lncRNA_3	RF01415	Flavivirus 3'UTR stem loop IV	Cis-reg	94	168	1	75	+	0.57	0	94	6.2e-16
WNV_lncRNA_3	RF00525	Flavivirus DB element	Cis-reg	270	339	1	72	+	0.56	0	82.5	1e-18
WNV_lncRNA_3	RF00525	Flavivirus DB element	Cis-reg	193	265	1	72	+	0.55	0	73.1	3.5e-16
HHV-1_lncRNA_21	RF03610	mir-H7 microRNA precursor family	miRNA	2744	2812	1	69	+	0.61	0	99.4	7.2e-19
HHV-1_lncRNA_21	RF03868	mir-H2 microRNA precursor family	miRNA	1154	1228	1	77	+	0.71	0	92.1	1.3e-16
HHV-1_lncRNA_21	RF03868	mir-H2 microRNA precursor family	miRNA	1228	1154	1	77	-	0.71	0	92	1.4e-16
HBV_lncRNA_1.1	RF02816	Hepatitis B virus post-transcriptional regulatory element 1151-1410	Cis-reg	1	113	147	259	+	0.52	0	89.8	1.8e-25
HBV_lncRNA_2.1	RF01047	HBV RNA encapsidation signal epsilon	Cis-reg	298	358	1	61	+	0.54	0	94.1	1.7e-21
HBV_lncRNA_2.2	RF01047	HBV RNA encapsidation signal epsilon	Cis-reg	280	340	1	61	+	0.54	0	94.1	1.6e-21
HBV_lncRNA_3	RF01047	HBV RNA encapsidation signal epsilon	Cis-reg	250	310	1	61	+	0.54	0	94.1	1.5e-21
HBV_lncRNA_4	RF01047	HBV RNA encapsidation signal epsilon	Cis-reg	199	259	1	61	+	0.54	0	94.1	1.3e-21
HHV-1_lncRNA_118.1	RF03964	mir-H1 microRNA precursor family	miRNA	333	249	1	85	-	0.67	0	97.8	3.8e-18
HHV-1_lncRNA_118.1	RF03964	mir-H1 microRNA precursor family	miRNA	249	333	1	85	+	0.67	0	97.1	5.6e-18
HHV-1_lncRNA_118.2	RF03964	mir-H1 microRNA precursor family	miRNA	329	245	1	85	-	0.67	0	97.8	3.8e-18
HHV-1_lncRNA_118.2	RF03964	mir-H1 microRNA precursor family	miRNA	245	329	1	85	+	0.67	0	97.1	5.6e-18
HHV-1_lncRNA_119	RF03964	mir-H1 microRNA precursor family	miRNA	99	15	1	85	-	0.67	0	97.8	2.5e-18
HHV-1_lncRNA_119	RF03964	mir-H1 microRNA precursor family	miRNA	15	99	1	85	+	0.67	0	97.1	3.6e-18
HHV-1_lncRNA_134	RF03610	mir-H7 microRNA precursor family	miRNA	1030	1098	1	69	+	0.61	0	99.4	4.1e-19
HHV-1_lncRNA_72	RF04076	mir-H11 microRNA precursor family	miRNA	1	61	12	72	+	0.38	0	77.9	1.4e-15
HHV-1_lncRNA_72	RF04076	mir-H11 microRNA precursor family	miRNA	61	1	1	61	-	0.38	0	75.9	4.8e-15
HHV-1_lncRNA_27.1	RF03964	mir-H1 microRNA precursor family	miRNA	334	418	1	85	+	0.67	0	97.8	4.4e-18
HHV-1_lncRNA_27.1	RF03964	mir-H1 microRNA precursor family	miRNA	418	334	1	85	-	0.67	0	97.1	6.5e-18
HHV-1_lncRNA_30	RF03964	mir-H1 microRNA precursor family	miRNA	328	412	1	85	+	0.67	0	97.8	2.5e-18
HHV-1_lncRNA_30	RF03964	mir-H1 microRNA precursor family	miRNA	412	328	1	85	-	0.67	0	97.1	3.6e-18
HHV-1_lncRNA_31.1	RF03964	mir-H1 microRNA precursor family	miRNA	328	412	1	85	+	0.67	0	97.8	3.8e-18
HHV-1_lncRNA_31.1	RF03964	mir-H1 microRNA precursor family	miRNA	412	328	1	85	-	0.67	0	97.1	5.6e-18
HHV-1_lncRNA_31.2	RF03964	mir-H1 microRNA precursor family	miRNA	328	412	1	85	+	0.67	0	97.8	3.8e-18
HHV-1_lncRNA_31.2	RF03964	mir-H1 microRNA precursor family	miRNA	412	328	1	85	-	0.67	0	97.1	5.6e-18
HHV-1_lncRNA_32	RF03964	mir-H1 microRNA precursor family	miRNA	328	412	1	85	+	0.67	0	97.8	4.1e-18
HHV-1_lncRNA_32	RF03964	mir-H1 microRNA precursor family	miRNA	412	328	1	85	-	0.67	0	97.1	6e-18
HHV-1_lncRNA_27.5	RF03964	mir-H1 microRNA precursor family	miRNA	328	412	1	85	+	0.67	0	97.8	4.4e-18
HHV-1_lncRNA_27.5	RF03964	mir-H1 microRNA precursor family	miRNA	412	328	1	85	-	0.67	0	97.1	6.4e-18
HHV-1_lncRNA_33	RF03964	mir-H1 microRNA precursor family	miRNA	328	412	1	85	+	0.67	0	97.8	4.5e-18
HHV-1_lncRNA_33	RF03964	mir-H1 microRNA precursor family	miRNA	412	328	1	85	-	0.67	0	97.1	6.7e-18
HHV-1_lncRNA_34	RF03964	mir-H1 microRNA precursor family	miRNA	328	412	1	85	+	0.67	0	97.8	6.4e-18
HHV-1_lncRNA_34	RF03964	mir-H1 microRNA precursor family	miRNA	412	328	1	85	-	0.67	0	97.1	9.3e-18
HHV-1_lncRNA_35	RF03964	mir-H1 microRNA precursor family	miRNA	328	412	1	85	+	0.67	0	97.8	6.6e-18
HHV-1_lncRNA_35	RF03964	mir-H1 microRNA precursor family	miRNA	412	328	1	85	-	0.67	0	97.1	9.7e-18
HHV-1_lncRNA_27.2	RF03964	mir-H1 microRNA precursor family	miRNA	331	415	1	85	+	0.67	0	97.8	4.4e-18
HHV-1_lncRNA_27.2	RF03964	mir-H1 microRNA precursor family	miRNA	415	331	1	85	-	0.67	0	97.1	6.4e-18
HHV-1_lncRNA_27.3	RF03964	mir-H1 microRNA precursor family	miRNA	328	412	1	85	+	0.67	0	97.8	4.4e-18
HHV-1_lncRNA_27.3	RF03964	mir-H1 microRNA precursor family	miRNA	412	328	1	85	-	0.67	0	97.1	6.4e-18
HHV-1_lncRNA_27.4	RF03964	mir-H1 microRNA precursor family	miRNA	328	412	1	85	+	0.67	0	97.8	4.4e-18
HHV-1_lncRNA_27.4	RF03964	mir-H1 microRNA precursor family	miRNA	412	328	1	85	-	0.67	0	97.1	6.4e-18
